# Supplementary material for: Transcriptomics and Metabolite Analysis Reveals the Molecular Mechanism of Anthocyanin Biosynthesis Branch Pathway in Different Senecio cruentus Cultivars
Source: Front Plant Sci. 2016 Sep 5;7:1307. doi: 10.3389/fpls.2016.01307 (PMC5012328; doi:10.3389/fpls.2016.01307)
Supplement: Supplementary file 1 [file Table_1.XLSX]

## Sheet: Sheet1
Table S1 Primers used for qPCR and RT-PCR analysis
qRT-PCR
Gene	Primer sequence (5'-3')
ScCHS1	F: CGCTGAAGTTGAAAGGGGATAA
	R: TCGAAAGTGATACCAGGGCCGA
ScCHS2	F: TGCGACACTCTTCAGCTACAGAC
	R: ACACTATGTAGGACCACGGTCTC
ScCHS3	F: ACCACGGGTGAAGGTTTGGACTG
	R: CATCAGTTATGGAGCAATACGCA
ScCHS4	F: CGGGAAGGAAGCCTCTATGAAG
	R:CTGAGCAGACAACGAGGACACG
ScCHI1	F: AAGGTGGAGAATGGGAAAGTTG
	R:AATCGGACGAAAGCATTTGACA
ScCHI2	F: AAGGTATCTGAAATGTGCGTCG
	R:TTGTGAAGCAAATAGAGGAGCC
ScCHI3	F: CCAAAGTTAGTGTGGCTTCTGTCG
	R:TCGGCTCTTCGGCGTATTCTGTAT
ScF3H1	F: TGGCTCGTCTCAAGAAACTAGC
	R:TAATGGCATTTTCTGACCTGAG
ScF3H2	F: TTACTCCTGCGGCATCAACTAT
	R:TCACACTGTTCAAGGGCGATAC
ScF3H3	F: GGGTGTTCACTTTATACGAGCGGT
	R:CCTCCCCACCTCTTCCCTGTATCT
ScF3H4	F: ACAATGGCGGAGAAGTTACGGT
	R:GCATCATCAGATTCAACCAACA
ScF3′5′H	F: CGAAGGATTTGTGCAGGTATGAGCC
	R:AGTTTATTTCCTTAACCCGTTCCGT
ScF3′H1	F: CACGGTCTTTGAACCCAACACT
	R:CAGGGGGAAGTCGGTTAGGATG
ScF3′H2	F: ATTTAACTAGTGATGGGAGCCG
	R:TAAACGAGGACTAGCAACAGCC
ScF3'H3	F: CAACGAGAAATGATGACGCAACT
	R:GTCCTTCCTTCCATCGTCCTCCT
ScF3′H4	F: ATTTGGGTCGGGTAGGAGAAGG
	R:TTCTTTTCTTCAGGACAACGCC
ScF3′H5	F: GGATATGGTTGTGGGAGGGACG
	R:CAAGAGGGGAAGTGTTGGGTGC
ScF3′H6	F: GGTGGAATGGACGATTTCAGAG
	R:TATCCGCCTACATAGCACGACT
ScDFR1	F: CAAACGAGGCCAAAAATGGATTAAC
	R:TCATTTATTACGAATTTTCGTCTCC
ScDFR2	F: AGGGCACACGTTCATCTTCTTGAGT
	R:TCCCGTGGTGACGAGTTTTTTAGAC
ScDFR3	F: ATCACACCCTCGTTCCCACCAA
	R:TTCGGGTTCTCGTAGAGGGATA
ScDFR4	F: TCCTCACTTCAACGGTCCCTT
	R:TGCTTGGTCATGCTCCATAAC
ScANS	F: TTGGCGACACGATTGAGATTCTAAG
	R:TGTCACCGTTCTTCCTAAACAACTT
ScGT1	F:GGGCTGGTATTGAAGTCGGTAG
	R:TCAATCACCACACCATCAACCT
ScGT2	F:GCCTACATTTCTTTTGGCACTG
	R:ACAACTTTTCCTATTCCATTCG
ScGT3	F:TACTGAGTCACCGAGCCGTTGG
	R:TACCTTCACAAACTCGCACCGC
ScGT4	F:AGTGAGTGAGGAGACACGAGCG
	R:CCGTTTCACCTAATGCCGCCTT
ScFLS1	F: TGGTGACCAAATTGAGATCCTG
	R:TCTTTGACTTGTACTTTGGCGG
ScFLS2	F: GGTTTGAAACAGCGGTTTATGG
	R:CAACTTCACCAACATGATCTCG
ScFLS3	F: TGGTTGAGCAAGCAATGAAGGT
	R:TGAAATCAGGTGGAGTAGTCGG
ScMYB10	F: TTGCGGGAAGAATACCAGGAA
	R:GGGTGTTATGGGCGGTGTGTT
ScMYB28	F: ATGGCACCTTGTTCCCCTT
	R:TCCTGGTATTCTCCCCGCA
ScbHLH17	F: TCTCCTAAACAAACTCATTCGGCTC
	R:TCTTCGTCCATAGAATACATGGTGC
ScbHLH21	F: CAACCGATGGAAGATAGCAC
	R:CAACTGAGCATTTGGAGGG
ScbHLH22	F: TGGTGTCGGATTAGTCGGAGA
	R:GCGGAATGGGTTTGTTTAGG
ScWD40-1	F: AGCAAAAGCAGCGAGTTCTGT
	R:AGGCGTATCGGGTTGAGGA
ScWD40-2	F: CCACATCATCCGATTTTCTCC
	R:AACACACCTACACCACCCCAC
ScSAND	F: CTCCAATCAGTTTGCCCTCACA
	R:TATCCGTATTGCCACAGCCTTG
ScActin	F: TCTTGAGGAAGGAGTTGGTTGC
	R:CTCGCCTTCAGATTTCAACTTC
ScPP2A	F: ACCGTATTCAGGAGGTCCCACA
	R:AAATCCCCCACCCGCACCTATC
RT-PCR
Gene name	Sequence（5′-3′）
ScMYB6	F: TCATGGCACAATCTATGTATGG
	R: TTATTTCCCCGCTTTCACTT
ScMYB7	F: TTCATAGCCACTGAACTTCCA
	R: ATTTCGCTTTCGTCGTCTT
ScMYB8	F: AAGGTTGTTGGCGTTCCC
	R: TGATGATACGGCTTCGTTTTC
ScMYB10	F: TTGATTGCGGGAAGAATACC
	R: GCCTCCTCGTTTGCTACAGA
ScMYB11	F: CATTCCAAGTGGGGTAATAGAT
	R: GTTTGCTAAGTCGTTGCTCAT
ScMYB22	F: GGTTTACACCGTGGTTCATG
	R: GGCGTTCCAGTGGTTCTT
ScMYB23	F: GTTGTGAGAAAGTCGGGTTG
	R: GAGGATGATGGTCGTCGTG
ScMYB28	F: AAAAGGAACAGTTGCATCGA
	R: CACTAAACCGTTATTACCACCC
ScMYB31	F: TGAAACGAGGTAACATAAGCG
	R: TCAAATTCTGCCAACCACTG
ScMYB44	F: CAATCAAAACCAGCCGTCA
	R: TTCCGCCACTTATCCTTCA
ScMYB48	F: TTGCGAACCATCCAAACAC
	R: AATCCCTCCACATCCATCAC
ScMYB52	F: ATTGCGGGGAGAATACCA
	R: GTCATCTAAAGTCCAGCCAACT
ScbHLH6	F: AAAACTTAGTCAGTGGTCCGTG
	R: GCTTTTCTTTTGTTGGCGTA
ScbHLH11	F: TCGTATGATCCTTTGCTTCC
	R: AGTTGCCGTTATGTCCTTGA
ScbHLH17	F: CACCACCTTCCTACCAAAACC
	R: CCCCTTCCTTCTGCCATTC
ScbHLH21	F: CAACCGATGGAAGATAGCAC
	R: CAACTGAGCATTTGGAGGG
ScbHLH22	F: CGAGCAGTCAATGATAAGGAG
	R: GTTTGTTTAGGAGATGGGAGAA
ScbHLH23	F: GACGATGAAGAGGAAGGAGAA
	R: TTTAGAAGGGACCAAGGAACTA
ScWD40-1	F: TCCTCCTCCACCACCACAT
	R: GGAAACCGAAGCAAACACAC
ScWD40-2	F: ACAAAAAATACCGTCTCGCA
	R: AAACACACCTACACCACCCC
Scβ-actin	F: TCCACATGCCATTCTTCGTCT
	R: CAAAGCGGTAATTTCCTTGCT
