# Supplementary material for: Transcriptomics and Metabolite Analysis Reveals the Molecular Mechanism of Anthocyanin Biosynthesis Branch Pathway in Different Senecio cruentus Cultivars
Source: Front Plant Sci. 2016 Sep 5;7:1307. doi: 10.3389/fpls.2016.01307 (PMC5012328; doi:10.3389/fpls.2016.01307)
Supplement: Supplementary file 2 [file Table_2.XLSX]

## Sheet: Sheet1
Table S2. GO classification of unigenes in the transcriptome of S. cruentus
Ontology	Class	No. of unigene	Percentage(%)
biological_process	biological adhesion	6	0.0378501
	biological regulation	1747	11.0207
	cellular component organization or biogenesis	955	6.02448
	cellular process	5783	36.4812
	death	74	0.466818
	developmental process	1244	7.84759
	establishment of localization	1492	9.41206
	growth	58	0.365884
	immune system process	68	0.428968
	localization	1634	10.3078
	locomotion	4	0.0252334
	metabolic process	6037	38.0835
	multi-organism process	272	1.71587
	multicellular organismal process	906	5.71537
	negative regulation of biological process	100	0.630835
	nitrogen utilization	3	0.0189251
	pigmentation	14	0.0883169
	positive regulation of biological process	79	0.49836
	regulation of biological process	1487	9.38052
	reproduction	653	4.11935
	reproductive process	643	4.05627
	response to stimulus	2184	13.7774
	rhythmic process	2	0.0126167
	signaling	515	3.2488
	viral reproduction	7	0.0441585
cellular_component	cell	10400	65.6069
	cell junction	21	0.132475
	cell part	9417	59.4058
	extracellular region	17	0.107242
	extracellular region part	9	0.0567752
	macromolecular complex	1124	7.09059
	membrane-enclosed lumen	316	1.99344
	organelle	7282	45.9374
	organelle part	1683	10.617
	virion	4	0.0252334
molecular_function	antioxidant activity	21	0.132475
	binding	6610	41.6982
	catalytic activity	7037	44.3919
	enzyme regulator activity	113	0.712844
	molecular transducer activity	400	2.52334
	protein binding transcription factor activity	14	0.0883169
	receptor activity	40	0.252334
	transporter activity	827	5.21701
