# Supplementary material for: Transcriptomics and Metabolite Analysis Reveals the Molecular Mechanism of Anthocyanin Biosynthesis Branch Pathway in Different Senecio cruentus Cultivars
Source: Front Plant Sci. 2016 Sep 5;7:1307. doi: 10.3389/fpls.2016.01307 (PMC5012328; doi:10.3389/fpls.2016.01307)
Supplement: Supplementary file 3 [file Table_3.XLSX]

## Sheet: Table S4
Table S3 KEGG pathway annotation of S. cruentus unigenes
Pathway	Pathway ID	Number (percent)
Metabolic pathways	ko01100	4912 (21.17%)
Biosynthesis of secondary metabolites	ko01110	2444 (10.53%)
Plant hormone signal transduction	ko04075	1584 (6.83%)
Plant-pathogen interaction	ko04626	1526 (6.58%)
Spliceosome	ko03040	901 (3.88%)
RNA transport	ko03013	771 (3.32%)
Protein processing in endoplasmic reticulum	ko04141	669 (2.88%)
Endocytosis	ko04144	668 (2.88%)
Purine metabolism	ko00230	635 (2.74%)
Starch and sucrose metabolism	ko00500	567 (2.44%)
Glycerophospholipid metabolism	ko00564	560 (2.41%)
Ribosome	ko03010	504 (2.17%)
Ribosome biogenesis in eukaryotes	ko03008	496 (2.14%)
mRNA surveillance pathway	ko03015	476 (2.05%)
RNA degradation	ko03018	459 (1.98%)
Ubiquitin mediated proteolysis	ko04120	457 (1.97%)
Phenylpropanoid biosynthesis	ko00940	412 (1.78%)
Ether lipid metabolism	ko00565	408 (1.76%)
Pyrimidine metabolism	ko00240	363 (1.56%)
Amino sugar and nucleotide sugar metabolism	ko00520	307 (1.32%)
Circadian rhythm - plant	ko04712	305 (1.31%)
Oxidative phosphorylation	ko00190	296 (1.28%)
Glycolysis / Gluconeogenesis	ko00010	282 (1.22%)
Peroxisome	ko04146	260 (1.12%)
Phagosome	ko04145	259 (1.12%)
Stilbenoid, diarylheptanoid and gingerol biosynthesis	ko00945	257 (1.11%)
Zeatin biosynthesis	ko00908	254 (1.09%)
Flavonoid biosynthesis	ko00941	250 (1.08%)
ABC transporters	ko02010	219 (0.94%)
Pyruvate metabolism	ko00620	216 (0.93%)
Limonene and pinene degradation	ko00903	215 (0.93%)
Nucleotide excision repair	ko03420	211 (0.91%)
Carotenoid biosynthesis	ko00906	189 (0.81%)
Cysteine and methionine metabolism	ko00270	186 (0.8%)
Phosphatidylinositol signaling system	ko04070	186 (0.8%)
Cyanoamino acid metabolism	ko00460	181 (0.78%)
Homologous recombination	ko03440	177 (0.76%)
Pentose and glucuronate interconversions	ko00040	175 (0.75%)
Basal transcription factors	ko03022	173 (0.75%)
Glutathione metabolism	ko00480	168 (0.72%)
Phenylalanine metabolism	ko00360	163 (0.7%)
Galactose metabolism	ko00052	162 (0.7%)
Terpenoid backbone biosynthesis	ko00900	160 (0.69%)
Aminoacyl-tRNA biosynthesis	ko00970	159 (0.69%)
Inositol phosphate metabolism	ko00562	157 (0.68%)
alpha-Linolenic acid metabolism	ko00592	156 (0.67%)
Carbon fixation in photosynthetic organisms	ko00710	152 (0.66%)
RNA polymerase	ko03020	149 (0.64%)
Fructose and mannose metabolism	ko00051	145 (0.62%)
Arginine and proline metabolism	ko00330	142 (0.61%)
Regulation of autophagy	ko04140	141 (0.61%)
DNA replication	ko03030	137 (0.59%)
Ascorbate and aldarate metabolism	ko00053	135 (0.58%)
Valine, leucine and isoleucine degradation	ko00280	135 (0.58%)
Citrate cycle (TCA cycle)	ko00020	134 (0.58%)
Base excision repair	ko03410	131 (0.56%)
N-Glycan biosynthesis	ko00510	130 (0.56%)
Alanine, aspartate and glutamate metabolism	ko00250	129 (0.56%)
Propanoate metabolism	ko00640	125 (0.54%)
Glycerolipid metabolism	ko00561	124 (0.53%)
Porphyrin and chlorophyll metabolism	ko00860	122 (0.53%)
Tryptophan metabolism	ko00380	122 (0.53%)
Natural killer cell mediated cytotoxicity	ko04650	119 (0.51%)
Nitrogen metabolism	ko00910	119 (0.51%)
Pentose phosphate pathway	ko00030	117 (0.5%)
Ubiquinone and other terpenoid-quinone biosynthesis	ko00130	117 (0.5%)
Fatty acid metabolism	ko00071	116 (0.5%)
Biosynthesis of unsaturated fatty acids	ko01040	115 (0.5%)
Glycine, serine and threonine metabolism	ko00260	115 (0.5%)
Mismatch repair	ko03430	114 (0.49%)
Lysine degradation	ko00310	111 (0.48%)
SNARE interactions in vesicular transport	ko04130	111 (0.48%)
Tyrosine metabolism	ko00350	111 (0.48%)
Photosynthesis	ko00195	110 (0.47%)
Proteasome	ko03050	108 (0.47%)
Valine, leucine and isoleucine biosynthesis	ko00290	105 (0.45%)
Protein export	ko03060	104 (0.45%)
Steroid biosynthesis	ko00100	101 (0.44%)
Butanoate metabolism	ko00650	98 (0.42%)
Glyoxylate and dicarboxylate metabolism	ko00630	92 (0.4%)
beta-Alanine metabolism	ko00410	89 (0.38%)
Phenylalanine, tyrosine and tryptophan biosynthesis	ko00400	88 (0.38%)
Flavone and flavonol biosynthesis	ko00944	82 (0.35%)
Diterpenoid biosynthesis	ko00904	82 (0.35%)
Sphingolipid metabolism	ko00600	68 (0.29%)
Fatty acid biosynthesis	ko00061	64 (0.28%)
Glycosylphosphatidylinositol(GPI)-anchor biosynthesis	ko00563	63 (0.27%)
Linoleic acid metabolism	ko00591	63 (0.27%)
Benzoxazinoid biosynthesis	ko00402	62 (0.27%)
Pantothenate and CoA biosynthesis	ko00770	61 (0.26%)
Photosynthesis - antenna proteins	ko00196	57 (0.25%)
Histidine metabolism	ko00340	54 (0.23%)
Non-homologous end-joining	ko03450	53 (0.23%)
Other glycan degradation	ko00511	52 (0.22%)
Glycosaminoglycan degradation	ko00531	50 (0.22%)
Tropane, piperidine and pyridine alkaloid biosynthesis	ko00960	49 (0.21%)
Monoterpenoid biosynthesis	ko00902	49 (0.21%)
Sulfur metabolism	ko00920	46 (0.2%)
Glucosinolate biosynthesis	ko00966	43 (0.19%)
Circadian rhythm - mammal	ko04710	41 (0.18%)
Brassinosteroid biosynthesis	ko00905	41 (0.18%)
Isoquinoline alkaloid biosynthesis	ko00950	40 (0.17%)
Riboflavin metabolism	ko00740	40 (0.17%)
Arachidonic acid metabolism	ko00590	39 (0.17%)
Selenocompound metabolism	ko00450	38 (0.16%)
Folate biosynthesis	ko00790	38 (0.16%)
One carbon pool by folate	ko00670	37 (0.16%)
Lysine biosynthesis	ko00300	32 (0.14%)
Vitamin B6 metabolism	ko00750	32 (0.14%)
Anthocyanin biosynthesis	ko00942	30 (0.13%)
Synthesis and degradation of ketone bodies	ko00072	29 (0.12%)
Glycosphingolipid biosynthesis - ganglio series	ko00604	28 (0.12%)
Nicotinate and nicotinamide metabolism	ko00760	28 (0.12%)
Sulfur relay system	ko04122	23 (0.1%)
Other types of O-glycan biosynthesis	ko00514	20 (0.09%)
Indole alkaloid biosynthesis	ko00901	19 (0.08%)
Thiamine metabolism	ko00730	18 (0.08%)
Sesquiterpenoid biosynthesis	ko00909	15 (0.06%)
C5-Branched dibasic acid metabolism	ko00660	15 (0.06%)
Glycosphingolipid biosynthesis - globo series	ko00603	13 (0.06%)
Taurine and hypotaurine metabolism	ko00430	11 (0.05%)
Biotin metabolism	ko00780	10 (0.04%)
Lipoic acid metabolism	ko00785	5 (0.02%)
Fatty acid elongation	ko00062	5 (0.02%)
Caffeine metabolism	ko00232	5 (0.02%)
All of the pathways are with available maps in KEGG database.
