# Supplementary material for: Transcriptomics and Metabolite Analysis Reveals the Molecular Mechanism of Anthocyanin Biosynthesis Branch Pathway in Different Senecio cruentus Cultivars
Source: Front Plant Sci. 2016 Sep 5;7:1307. doi: 10.3389/fpls.2016.01307 (PMC5012328; doi:10.3389/fpls.2016.01307)
Supplement: Supplementary file 4 [file Table_4.XLSX]

## Sheet: Sheet1
Table S4. List of unigenes in each COG category in the transcriptome in S. cruentus
Code	Functional-Categories	No.of unigenes	Percentage(%)
A	RNA processing and modification	230	0.805322
B	Chromatin structure and dynamics	325	1.13796
C	Energy production and conversion	837	2.93067
D	Cell cycle control, cell division, chromosome partitioning	1053	3.68697
E	Amino acid transport and metabolism	1081	3.78501
F	Nucleotide transport and metabolism	279	0.976891
G	Carbohydrate transport and metabolism	1693	5.92787
H	Coenzyme transport and metabolism	545	1.90826
I	Lipid transport and metabolism	683	2.39146
J	Translation, ribosomal structure and biogenesis	1814	6.35154
K	Transcription	2650	9.27871
L	Replication, recombination and repair	2402	8.41036
M	Cell wall/membrane/envelope biogenesis	1174	4.11064
N	Cell motility	251	0.878852
O	Posttranslational modification, protein turnover, chaperones	2106	7.37395
P	Inorganic ion transport and metabolism	747	2.61555
Q	Secondary metabolites biosynthesis, transport and catabolism	866	3.03221
R	General function prediction only	4963	17.3775
S	Function unknown	1331	4.66036
T	Signal transduction mechanisms	1976	6.91877
U	Intracellular trafficking, secretion, and vesicular transport	676	2.36695
V	Defense mechanisms	403	1.41106
W	Extracellular structures	1	0.0035014
Y	Nuclear structure	9	0.0315126
Z	Cytoskeleton	465	1.62815
