# Supplementary material for: Transcriptomics and Metabolite Analysis Reveals the Molecular Mechanism of Anthocyanin Biosynthesis Branch Pathway in Different Senecio cruentus Cultivars
Source: Front Plant Sci. 2016 Sep 5;7:1307. doi: 10.3389/fpls.2016.01307 (PMC5012328; doi:10.3389/fpls.2016.01307)
Supplement: Supplementary file 5 [file Table_5.XLSX]

## Sheet: Sheet1
Table S5 List of putative Flavonoids pathway-related genes in the transcriptome of S. cruentus
Gene name	Sequence index	Sequence length (bp)	Blast hit ID(E-value)	Gene/protein [Species]
ScCHS1	CL2088.Contig1	1427	XP_003607498.1(0.0)	chalcone synthase [Medicago truncatula]
ScCHS2	Unigene12010	1451	BAJ14518.1(0.0)	chalcone synthase type 4 [Dahlia pinnata]
ScCHS3	Unigene12332	1513	BAJ17656.1(0.0)	chalcone synthase [Gynura bicolor]
ScCHS4	Unigene20228	956	CAP20330.1 (3e-166)	chalcone synthase [Gerbera hybrid cultivar]
ScCHI1	Unigene 25373	813	AGE10598.1(2e-92)	chalcone isomerase [Lonicera japonica]
ScCHI2	Unigene12439	850	BAJ17665.1(5e-150)	chalcone isomerase [Gynura bicolor]
ScF3H1	CL11609.Contig 1	1895	BAJ17667.1(0.0)	flavanone 3-hydroxylase [Gynura bicolor]
ScF3H2	CL1538.Contig 1	1150	XP_002511567.1(4e-76)	Flavonol synthase/flavanone 3-hydroxylase, putative [Ricinus communis]
ScF3H3	CL8940	1071	AAM48133.1(7e-174)	putative flavanone 3-hydroxylase [Saussurea medusa]
ScF3H4	CL11609.Contig 1	1013	CAC14568.1(1e-116)	naringenin 3-dioxygenase like protein [Brassica napus]
ScF3’5’H	CL4194.Contig 2	1654	ABB43030.1(0.0)	flavonoid 3'5'-hydroxylase [Pericallis cruenta]
ScF3’H1	CL3025.Contig 4	1581	ABC94480.1(0.0)	putative flavonoid 3'-hydroxylase cytochrome P450 [Artemisia annua]
ScF3’H2	CL10256	1668	ABC94480.1(1e-174)	putative flavonoid 3'-hydroxylase cytochrome P450 [Artemisia annua]
ScF3’H3	Unigene 5975	761	XP_004298682.1(1e-125)	PREDICTED:flavonoid 3'-monooxygenase-like [Fragaria vesca subsp. vesca]
ScF3’H4	Unigene 12272	800	ABC94480.1(6e-113)	putative flavonoid 3'-hydroxylase cytochrome P450 [Artemisia annua]
ScDFR1	Unigene 6703	1223	ACO50430.1(0.0)	dihydroflavonol 4-reductase [Dahlia pinnata]
ScDFR2	Unigene 16764	1001	XP_003623714.1(5e-127)	dihydroflavonol-4-reductase [Medicago truncatula]
ScANS	CL2694	1384	ACF75869.2(0.0)	anthocyanidin synthase [Pericallis cruenta]
ScFLS1	Unigene 11778	1158	ABN79672.1(0.0)	flavonol synthase [Rudbeckia hirta]
ScFLS2	CL10372.Contig 1	1215	AAM63621.1(9e-173)	flavonol synthase-like protein [Arabidopsis thaliana]
ScFLS3	Unigene 6652	1134	EOY09743.1(2e-35)	Flavonol synthase [Theobroma cacao]
